# Supplementary material for: Clinical Applications of Mixed Reality and 3D Printing in Congenital Heart Disease
Source: Biomolecules. 2022 Oct 24;12(11):1548. doi: 10.3390/biom12111548 (PMC9687840; doi:10.3390/biom12111548)
Supplement: Supplementary file 1 [file biomolecules-12-01548-s001.zip]

Archive with 4 entries (3 files):
- Supplementary Files S2¿CS4/
- Supplementary Files S2¿CS4/Supplementary File S2.pdf
- Supplementary Files S2¿CS4/Supplementary File S3.pdf
- Supplementary Files S2¿CS4/Supplementary File S4.pdf
